# Supplementary material for: Salvianolate injection for hypertensive nephropathy patients who were using valsartan: A systematic review and meta-analysis
Source: Front Pharmacol. 2023 Jan 30;14:1119150. doi: 10.3389/fphar.2023.1119150 (PMC9922779; doi:10.3389/fphar.2023.1119150)
Supplement: Supplementary file 1 [file DataSheet1.ZIP]

Archive with 5 entries (5 files):
- excel.xlsx
- Excluded studies after full text screening.docx
- PRISMA_2020_abstract_checklist.docx
- PRISMA_2020_checklist.docx
- Supplementary_Material.docx
