# Supplementary material for: Salvianolate injection for hypertensive nephropathy patients who were using valsartan: A systematic review and meta-analysis
Source: Front Pharmacol. 2023 Jan 30;14:1119150. doi: 10.3389/fphar.2023.1119150 (PMC9922779; doi:10.3389/fphar.2023.1119150)
Supplement: Supplementary file 1 [file DataSheet1.ZIP › excel.xlsx]

## Sheet: Sheet1
study	sample size		Sex		Age(year,mean±SD or range)		Duration of H(year,mean±SD or range)		Duration of HN(year,mean±SD or range)		CCr,eGFR,GFR(ml/min) OR CKD staging		intervention		Course of treatment	outcome	Adverse reactions
study	T	C	T	C	T	C	T	C	T	C	T	C	T	C	Course of treatment	outcome	Adverse reactions
wang,2018	45	48	M:25 F:20	M:26 F:22	56.48±7.39	55.27±7.93	13.92±5.92	13.69±5.68	2.56±0.98	2.36±0.85	-	-	Salvianolate (200 mg, ivgtt, qd)+valsartan(80mg,po,qd)+ conventional treament	valsartan(80mg,po,qd)+ conventional treament	14days	The curative effect,Scr,BUN,Malb,sICAM-1,ET-1,IL-6,TNF-α,GPX-Px,MDA	Not reported
liu,2018	53	53	M:31 F:22	M:30 F:23	61.9±7.40	61.4±6.6	12.2±2.5	12.4±2.6	-	-	-	-	Salvianolate (200 mg, ivgtt, qd)+valsartan(80mg,po,qd)+ conventional treament	valsartan(80mg,po,qd)+ conventional treament	14days	The curative effect,Cys-C,Scr,Urine protein/Urine creatinine	Not reported
ding,2017	40	40	M:25 F:15	M:24 F:16	60.08±5.19	61.15±5.23	9.54±3.05	10.14±3.53	-	-	35.02+-16.57	34.91+-17.14	Salvianolate (200 mg, ivgtt, qd)+valsartan(80mg,po,qd)+ conventional treament	valsartan(80mg,po,qd)+ conventional treament	14days	The curative effect,BP,Cys-C,Scr,Urine protein/Urine creatinine	Not reported
wang,zheng et al，2017	38	38	M:42 F:34		56.8+-7.2		-	-	2.4+-0.9		CKD I-II	CKD I-II	Salvianolate (200 mg, ivgtt, qd)+valsartan(80mg,po,qd)+ conventional treament	valsartan(80mg,po,qd)+ conventional treament	14days	The curative effect,BP,Cys-C,Scr,Urine protein/Urine creatinine	T:2cases of dizzy and 2cases of headache C:1case of dizzy and 1case of diarrhea
wang,wei et al，2016sanxi	45	45	M:25 F:20	M:26 F:19	56.8+-3.2	57.2+-3.0	9.8+-3.1	9.7+-3.2	-	-	34.7+-16.9	34.9+-16.5	Salvianolate (100 mg, ivgtt, qd)+valsartan(80mg,po,qd)+ conventional treament	valsartan(80mg,po,qd)+ conventional treament	14days	The curative effect,BP,Cys-C,Scr,Urine protein/Urine creatinine,TCMSI	T:1cases of dizzy and 1cases of fever during infusion C:none
wang,pan et al，2015	45	45	M:25 F:20	M:26 F:19	57+-3	57+-3	10+-3	10+-3	-	-	35+-17	35+-16	Salvianolate (100 mg, ivgtt, qd)+valsartan(80mg,po,qd)+ conventional treament	valsartan(80mg,po,qd)+ conventional treament	14days	The curative effect,BP,Cys-C,Scr,Urine protein/Urine creatinine,ET-1,CGRP	Not reported
wang,2015	45	45	-	-	-	-	-	-	-	-	-	-	Salvianolate (100 mg, ivgtt, qd)+valsartan(81mg,po,qd)+ conventional treament	valsartan(81mg,po,qd)+ conventional treament	15days	The curative effect,BP,Cys-C,Scr,BUN,Urine β2-Mglb,Urine Malb,24hUP,sICAM-1,ET-1,NOX,ROS,ET-1,CGRP,MDA	Not reported
T, treatment group; C, control group; M, male; F, female; Scr, serum creatinine;SD,standard deviation;HP,hypertension;HN,hypertensive nephropathy;BP,blood pressure;Scr,serum creatinine;BUN,blood urea nitrogen;Malb,microalbumin in urine;UP/UCr,Urine protein/Urine creatinine;sICAM-1,Soluble intercellular adhesion molecules-1;ET-1,endothelin-1;IL-6,interleukin-6;TNF-α,tumor necrosis factor-α;GPX-Px,…

## Sheet: Sheet2
study	Group	显效	有效	无效	总有效	SCr(μmol/L)		BUN(mmol/L)		Malb(mg/L)		sICAM-1(μg/L)		ET-1(ng/L or pg/mL)		IL-6(μg/L)		TNF-α(ng/mL)		GHS-Px(μmol/L)		MDA(nmol/mL)		Cys-C(mg/L)		Urine protein/Urine creatinine		SBP		DBP(mmHg)		TCMSI		CGRP(ng/L)		β2Mglb(mg/L)		24hUP(mg/d)		NOX(U/L)		ROS(intensity/L)			1
study	Group	显效	有效	无效	总有效	前	后	前	后	前	后	前	后	前	后	前	后	前	后	前	后	前	后	前	后	前	后	前	后	前	后	前	后	前	后	前	后	前	后	前	后	前	后		1
wang,2018	T	19	24	2	43	165.92±24.37	116.43±15.81	9.61±0.98	5.17±0.57	103.52±16.88	43.58±6.93	562.34±33.49	296.51±21.63	264.85±24.62	102.59±18.37	168.59±24.96	92.79±15.73	5.83±1.24	1.08±0.52	75.89±12.48	117.52±21.74	9.15±1.07	2.68±0.62
wang,2018	C	11	26	11	37	166.08±25.19	132.59±18.49	9.64±0.92	7.95±0.79	104.07±15.92	67.41±8.33	559.81±34.94	427.18±24.63	265.73±26.19	198.43±21.61	167.98±22.87	130.66±18.30	5.87±1.16	3.06±0.79	76.47±10.73	94.66±14.87	9.18±1.14	5.39±0.96
liu,2018	T	35	16	2	51	221.5±21.4	97.4±14.1																	5.3±1.2	1.5±0.5	5.5±1.1	1.8±1.0
liu,2018	C	26	15	12	41	219.9±20.8	121.1±15.9																	5.2±1.3	2.9±0.7	5.3±1.2	3.7±1.2
ding,2017	T	24	13	2	37	228.54±61.89	98.29±15.62																	5.22±1.11	1.62±0.51	5.82±2.73	1.93±1.11	163.02±21.02	115.01±13.22	100.06±17.18	75.67±12.03
ding,2017	C	16	12	12	28	227.85±62.31	111.61±22.80																	5.31±1.32	2.90±0.91	5.78±2.71	3.90±1.82	162.85±21.17	128.06±17.25	99.83±17.56	84.96±15.12
wang,zheng et al,2017	T	23	12	3	35	210.2±61.6	98.6±11.9																	5.2±1.5	1.6±0.3	5.9±1.9	1.8±0.4	150.2±11.5	132.8±6.3	125.1±11.7	91.6±4.9
wang,zheng et al,2017	C	18	10	10	28	227.6±62.7	111.7±32.9																	5.4±1.7	2.8±0.9	5.6±1.5	3.7±1.1	154.9±13.7	140.6±11.5	120.8±12.4	97.7±5.9
wang,wei et al,2016	T	32	9	4	41	228.1±61.9	98.9±15.6																	5.2±1.1	1.6±0.5	5.8±2.8	1.9±1.1	163.1±10.4	117.2±7.6	108.2±9.1	75.8±12.2	6.30±1.87	2.27±0.63
wang,wei et al,2016	C	20	11	14	31	227.9±62.3	111.5±22.7																	5.3±1.3	2.9±0.9	5.7±2.7	3.9±1.8	162.9±10.2	128.6±8.2	107.9±8.9	84.7±15.1	6.27±1.87	4.51±1.07
wang,pan et al,2015	T	32	9	4	41	-	-							130±30	68±12									-	-	-	-	-	-	-	-			45±13	85±21
wang,pan et al,2015	C	20	11	14	31	-	-							129±30	82±17									-	-	-	-	-	-	-	-			45±12	66±15
wang,2015	T				0	192.75±31.01	130.37±26.13	11.17±3.40	7.50±2.11	99.36±19.48	30.30±9.14			105.32±48.57	38.98±11.94							1.85±0.15	1.15±0.8	2.22±0.55	1.48±0.52			160.22±8.00	136.71±6.22	97.89±3.74	83.38±5.19			48.79±10.72	86.62±26.83	7.52±2.24	4.76±1.52	1495.73±317.34	500.87±204.05	3.12±0.99	1.57±0.78	168.42±14.97	139.15±20.07
wang,2015	C				0	193.88±29.63	146.51±28.48	11.07±2.11	8.36±2.83	98.93±18.12	54.39±14.58			106.58±38.54	62.18±22.77							1.84±0.15	1.32±0.36	2.33±0.53	1.52±0.48			160.56±8.66	142.11±9.49	97.83±3.55	88.07±4.58			47.37±10.10	68.41±15.38	7.79±2.86	4.99±1.81	1490.29±282.93	795.04±282.68	3.40±1.11	2.69±1.07	169.48±15.35	150.19±21.49
	T				0
	C				0
	T				0
	C				0
